# Supplementary material for: Mandelonitrile lyase MDL2-mediated regulation of seed amygdalin and oil accumulation of Prunus Sibirica
Source: BMC Plant Biol. 2024 Jun 21;24:590. doi: 10.1186/s12870-024-05300-4 (PMC11191352; doi:10.1186/s12870-024-05300-4)
Supplement: Supplementary file 5 — Supplementary Material 5 [file 12870_2024_5300_MOESM5_ESM.xlsx]

## Sheet: Sheet1
Table S2 Differential contents of various FA compositions and different saturated Fas in seed oils from the controls and transgenic Arabidopsis
FA compositions	WT	35S::PsMDL2 #1	35S::PsMDL2 #2	35S::PsMDL2 #3	mdl2#1	mdl2 #2	mdl2 #3	Annotation
C16:0	2.77 ± 0.17a	2.72 ± 0.18a	2.77 ± 0.21a	2.78 ± 0.20a	2.76 ± 0.19a	2.74 ± 0.15a	2.71 ± 0.12a	The statistical results matched with the result in Fig. 6c
C18:0	2.73 ± 0.11a	2.71 ± 0.14a	2.71 ± 0.16a	2.79 ± 0.21a	2.69 ± 0.23a	2.67± 0.18a	2.65 ± 0.13a
C18:1	4.78 ± 0.12c	8.54 ± 0.21b	8.36 ± 0.25b	8.70 ± 0.19b	10.54 ± 0.26a	10.36 ± 0.24a	10.70 ± 0.32a
C18:2	8.67 ± 0.25b	9.91 ± 0.29a	9.81 ± 0.22a	9.83 ± 0.25a	5.71 ± 0.14c	5.68 ± 0.18c	5.71 ± 0.21c
C18:3	7.45 ± 0.18a	5.71 ± 0.21b	5.79 ± 0.24b	5.81 ± 0.16b	2.05 ± 0.11c	2.07 ± 0.13c	1.91 ± 0.10c
C20:0	1.58 ± 0.12a	1.69 ± 0.18a	1.65 ± 0.10a	1.68 ± 0.13a	1.69 ± 0.10a	1.67 ± 0.11a	1.58 ± 0.13a
C20:1	6.63 ± 0.18a	6.58 ± 0.15a	6.57 ± 0.21a	6.56 ± 0.17a	6.11 ± 0.20a	6.13 ± 0.16a	6.17 ± 0.14a
Different saturated FAs
Saturated FA (SFA)	7.08 ± 0.17a	7.11 ± 0.21a	7.13 ± 0.19a	7.25 ± 0.21a	7.19 ± 0.18a	7.07 ± 0.23a	6.94 ± 0.16a	The statistical results matched with the result in Fig. 6d
Monounsaturated FA (MUFA)	11.41 ± 0.21c	15.12 ± 0.21b	14.93 ± 0.24b	15.26 ± 0.23b	16.65 ± 0.26a	14.72 ± 0.25b	16.87 ± 0.28a
Polyunsaturated FA (PUFA)	16.12 ± 0.22a	15.62 ± 0.24a	15.60 ± 0.26a	15.64 ± 0.22a	7.76 ± 0.16b	7.55 ± 0.18b	7.62 ± 0.21b
