# Supplementary material for: Mandelonitrile lyase MDL2-mediated regulation of seed amygdalin and oil accumulation of Prunus Sibirica
Source: BMC Plant Biol. 2024 Jun 21;24:590. doi: 10.1186/s12870-024-05300-4 (PMC11191352; doi:10.1186/s12870-024-05300-4)
Supplement: Supplementary file 6 — Supplementary Material 6 [file 12870_2024_5300_MOESM6_ESM.xlsx]

## Sheet: Sheet1
Table S3 List of primer sequences in this study
Aim		Primer name	Primer sequences (5′-3′)	Annotation
Target gene cloning		PsMDL2 up	TTCTACGAAAGTGTGAAGGTGT	PsMDL2 cloning
		PsMDL2 down	CAGTGGAGGGCTATGTGC
Vector construction		pCAMBIA1301/35S::PsMDL2 up	CATGGAGAAATCAACAATGTCA	Vector used for overexpression of PsMDL2 in Arabidopsis
		pCAMBIA1301/35S::PsMDL2 down	CGCATGGGTTATTCATCAAGT
		pPIC9/AOX1::PsMDL2 up	GAAGCTTACGTAGAACATCACCATCACCATCACCTTGCCACGACTTCTGATCATG	Vector used for expression of PsMDL2 in Saccharomyces cerevisiae pPIC9/AOX1
		pPIC9/AOX1::PsMDL2 down	TCTAAGGCGAATTAATTCGCCGCATGGGTTATTCATCAAGT
		pBin121/35S::PsMDL2-GFP up	AGAACACGGGGGACTCTAGAATGGAGAAATCAACAATGTCAA	Vector used for subcellular localization of PsMDL2
		pBin121/35S::PsMDL2-GFP down	CGACCGGTACCCGGGGATCTAAAAAACAAAGGATGCTGCT
qRT-PCR analysis in P. sibirica seeds	MDL family member involved in mandelonitrile hydrolysis	PsMDL1-F	GCTTTCAAATGGCCTTGGTTTG	qRT-PCR analysis for PsMDL1in P. sibirica seeds
		PsMDL1-R	CCTTACATTATATACCAGCTG
		PsMDL2-F	GAGTGCAGGGACAATTGGGA	qRT-PCR analysis for PsMDL2 in P. sibirica seeds
		PsMDL2-R	ATGCAGAAACTGTCCGACGT
		PsMDL3-F	CTTGGTAATGGGCTTTTCATTT	qRT-PCR analysis for PsMDL3 in P. sibirica seeds
		PsMDL3-R	TCTTCTTGCACAATTTTCTTAG
		PsMDL4-F	GAATTCCTAA ATGGTTTTGCA	qRT-PCR analysis for PsMDL4 in P. sibirica seeds
		PsMDL4-R	GAACTAGCACCAGTTTCATGCT
		PsMDL5-F	TGGCCCATGGGGTGGTGTTCA	qRT-PCR analysis for PsMDL5 in P. sibirica seeds
		PsMDL5-R	GTTCCCCCAACTTTAGTCCCG
qRT-PCR analysis in Arabidopsis	Overexpression of PsMDL2 in transgenic seeds	PsMDL2-F	GAGTGCAGGGACAATTGGGA	qRT-PCR analysis for PsMDL2 in transgenic seeds
		PsMDL2-R	ATGAGGGAAACTGTCCGACGT
	FA biosynthesis	α-CT-F	TGCCTACTCCTCACGGATATAG	qRT-PCR analysis for ACC subunit α-CT
		α-CT-R	GCTCCAGGAGTGTCGATAAATG
		β-CT-F	AGGATTGACTGACGCTGTTC	qRT-PCR analysis for ACC subunit β-CT
		β-CT-R	TACTACGGATCCCATACTACCC
		BC-F	TTCGGAGAACGCTCTCTTTG	qRT-PCR analysis for ACC subunit BC
		BC-R	AGTCGCTTTGTCTCCCATAAC
		BCCP1-F	TGGAGACAAAGTGCAGAAGG	qRT-PCR analysis for ACC subunit BCCP1
		BCCP1-R	TATCGACTACGGTTCCGGTAT
		BCCP2-F	GTACCACCAGCTCCAGTTTATC	qRT-PCR analysis for ACC subunit BCCP2
		BCCP2-R	GGAGTAGGAGAAGGAGGAAGAG
		MAT-F	CATGGTTAGTATCATAGGGTTGGACTCAGA	qRT-PCR analysis for MAT
		MAT-R	TGGCTTCAACAACTTCGATTCCTTTAAGA
		KASI-F	GATGCTTCCAAGTTCCCTACTC	qRT-PCR analysis for KASI
		KASI-R	CATCAAGCCTACGCTCATTCT
		KASII-F	CGAATTGCGGGAGAGATCAA	qRT-PCR analysis for KASII
		KASII-R	GCTGTGAGAAGATAGAGCATGAA
		KASIII-F	TCCCACCAGAGAGAGTCATATC	qRT-PCR analysis for KASIII
		KASIII-R	GCTTCTCACTGCCTCATCAA
		FATA-F	GAGACTTGGTGTCAGAGTGAAG	qRT-PCR analysis for FATA
		FATA-R	TCATCACCCACTTGTTGTAG
		FATB-F	AGTGCTCCAGTGGGAATAATG	qRT-PCR analysis for FATB
		FATB-R	CGATATCGCAACCCGTAACT
		SAD-F	GAAGAAGCACTTCCGACCTATC	qRT-PCR analysis for SAD6
		SAD6-R	GTCCAAGCTCTGGTCCAAATA
		FAD2-F	GGCCCTTGTACTTAGCCTTT	qRT-PCR analysis for FAD2
		FAD2-R	GCGTTCTCGGTCATTGTAGAT
		FAD3-F	TTGCTCCAAGCGAGAGAAAG	qRT-PCR analysis for FAD3
		FAD3-R	GTGGACCGAAGACGAAAGATAG
	TAG assembly	LACS9-F	GGAATTCTCTGAAGATCTCACCA	qRT-PCR analysis for LACS9
		LACS9-R	TCGTCCTAGTTCCCACACAA
		GPAT9-F	GCCTCATGGACCGGAGTTGT	qRT-PCR analysis for GPAT9
		GPAT9-R	CCAACCCAACCAGGATGCT
		PAP2-F	GAACTCACCAGCTCTCAGTTTATC	qRT-PCR analysis for PAP2
		PAP2-R	GTGAGTAGGAGAACGGAGGAAGAG
		DGAT1-F	TGACATAAGATCCCTAGCCAATG	qRT-PCR analysis for DGAT1
		DGAT1-R	GTGGGAGCGACCATGAAATA
		LPAAT4-F	ACGAGGCAGAATCTTCTGCTTGG	qRT-PCR analysis for LPAAT4
		LPAAT4-R	CTGTCAAAGATATTACCCCTGCAAATGT
		PDAT1-F	GAAACAGTACCCGTCCTAAGTG	qRT-PCR analysis for PDAT1
		PDAT1-R	CGGCGGAGAGTGATTGTATT
	Mandelonitrile metabolism	MDL1-F	CTTCAAAAAGATGCCCACTTTG	qRT-PCR analysis for MDL1
		MDL1-R	GAGATCTTTCTTATGCAAAGCT
		MDL2-F	GAAGAAGAAAATGCCGTGCCTC	qRT-PCR analysis for MDL3
		MDL2-R	CTATTCATGACCTAGTAGTGC
		MDL3-F	CGGTGAGAAAATGCCTTGTC	qRT-PCR analysis for MDL3
		MDL3-R	GATCATAACACTAAAGTTTAG
		NIT1-F	ACGCAACTCCTTTTAACGGC	qRT-PCR analysis for NIT1
		NIT1-R	TAGCTCTGCTCCCTTGCTTG
		NIT2-F	AGCTACCATTGTCCAAGCCTC	qRT-PCR analysis for NIT2
		NIT2-R	GGAACTCATCACGCCCTTCT
		NIT3-F	GTCAAGATTTGCAATTCGTCTACT	qRT-PCR analysis for NIT3
		NIT3-R	ACACGACAATTGAATACAAGAGGA
		NIT4-F	GCAACTCGCAATTAGGAGGA	qRT-PCR analysis for NIT4
		NIT4-R	GACAATCATCATATCACAAGTT
		HNL-F	GTGCCTTCTCACGTTCTGGA	qRT-PCR analysis for HNL
		HNL-R	ACCATCATGTAACCACACACC
Identification of Arabidopsis mdl2 mutant		mdl2-LP	GCAGGGAGATTACGGAAAATC	Identification of homozygous plants for mdl2 of mutant Arabidopsis
		mdl2-BP	AGTTGCGTTCGATATGAATCG
		mdl2-RP	ATTTTGCCGATTTCGGAAC
Endogenous reference genes	UBC (Prunus sibirica)	UBC-F	GAGACCAGCAATAACCGTGAA	Reference gene for qRT-PCR analysis in P. sibirica
		UBC-R	TCTTGTACTCCGTGGCATCCT
	CYP (Prunus sibirica)	CYP-F	CAACGGATCTCAGTTCTTCGTCTGC
		CYP-R	GACCCAACCTTCTCGATGTTCTTCA
	EF1α (Arabidopsis thaliana)	EF1α-F	TCGATTGCCACACCTCTCAC	Reference gene for qRT-PCR analysis in Arabidopsis
		EF1α-R	TCCCTAACAGCGAAACGTCC
